# Supplementary material for: Progressive Accumulation of Activated ERK2 within Highly Stable ORF45-Containing Nuclear Complexes Promotes Lytic Gammaherpesvirus Infection
Source: PLoS Pathog. 2014 Apr 10;10(4):e1004066. doi: 10.1371/journal.ppat.1004066 (PMC3983062; doi:10.1371/journal.ppat.1004066)
Supplement: Table S1 — Summary of PFRET data analysis. Donor to acceptor ratios (D/A ratio), FRET efficiency (E%), and distance between fluorophores (r, in nm) were calculated for each region of interest (ROIs). On average, over 300 ROIs were analyzed in each experiment. The data represent the mean of two independent experiments for each condition. For r (nm), values represent the mean +/− the SEM. (XLSX) [file ppat.1004066.s010.xlsx]

## Sheet: Sheet1
		D/A ratio		E%		r (nm)
R45/pERK		1.37		27.7		4.60 + 0.69
R45/RSK2		1.28		25.09		4.63 + 0.93
